# Supplementary material for: Plant-mediated rifampicin treatment of Bemisia tabaci disrupts but does not eliminate endosymbionts
Source: Sci Rep. 2022 Dec 1;12:20766. doi: 10.1038/s41598-022-24788-0 (PMC9715664; doi:10.1038/s41598-022-24788-0)
Supplement: Supplementary file 1 — Supplementary Information 1. [file 41598_2022_24788_MOESM1_ESM.csv]

ID	Group	Target	Ct
1-A11	ANT-F	Actin	25.01763535
1-A11	ANT-F	COX1	18.51108932
1-A11	ANT-F	Arsenophonus	32.91072845
1-A11	ANT-F	Portiera	33.00401688
1-A11	ANT-F	Rickettsia	32.39200974
1-A7	ANT-F	Actin	24.96867943
1-A7	ANT-F	COX1	19.31879044
1-A7	ANT-F	Arsenophonus	33.44026566
1-A7	ANT-F	Portiera	33.00922394
1-A7	ANT-F	Rickettsia	31.09195518
1-A9	ANT-F	Actin	25.10367966
1-A9	ANT-F	COX1	18.81017113
1-A9	ANT-F	Arsenophonus	40
1-A9	ANT-F	Portiera	30.55554962
1-A9	ANT-F	Rickettsia	30.71310234
1-B11	ANT-F	Actin	25.11426735
1-B11	ANT-F	COX1	18.48416328
1-B11	ANT-F	Arsenophonus	33.2082634
1-B11	ANT-F	Portiera	28.98130417
1-B11	ANT-F	Rickettsia	30.03460503
1-B7	ANT-F	Actin	24.86665726
1-B7	ANT-F	COX1	18.64661026
1-B7	ANT-F	Arsenophonus	33.34213638
1-B7	ANT-F	Portiera	26.91138649
1-B7	ANT-F	Rickettsia	33.67364502
1-B9	ANT-F	Actin	25.07618713
1-B9	ANT-F	COX1	18.21282387
1-B9	ANT-F	Arsenophonus	40
1-B9	ANT-F	Portiera	30.1923008
1-B9	ANT-F	Rickettsia	31.64318848
1-C11	ANT-F	Actin	23.28271866
1-C11	ANT-F	COX1	18.00211716
1-C11	ANT-F	Arsenophonus	36.9817543
1-C11	ANT-F	Portiera	33.83246231
1-C11	ANT-F	Rickettsia	31.85838318
1-C7	ANT-F	Actin	25.67412758
1-C7	ANT-F	COX1	19.60504532
1-C7	ANT-F	Arsenophonus	40
1-C7	ANT-F	Portiera	27.33672905
1-C7	ANT-F	Rickettsia	32.84090805
1-C9	ANT-F	Actin	24.75607872
1-C9	ANT-F	COX1	18.55553818
1-C9	ANT-F	Arsenophonus	35.12733459
1-C9	ANT-F	Portiera	22.40989113
1-C9	ANT-F	Rickettsia	29.9193306
1-D11	ANT-F	Actin	26.2068615
1-D11	ANT-F	COX1	19.29396629
1-D11	ANT-F	Arsenophonus	40
1-D11	ANT-F	Portiera	40
1-D11	ANT-F	Rickettsia	32.61284256
1-D7	ANT-F	Actin	24.89846611
1-D7	ANT-F	COX1	18.75033951
1-D7	ANT-F	Arsenophonus	33.74739456
1-D7	ANT-F	Portiera	29.02103996
1-D7	ANT-F	Rickettsia	31.51555634
1-D9	ANT-F	Actin	25.40925217
1-D9	ANT-F	COX1	18.83412361
1-D9	ANT-F	Arsenophonus	40
1-D9	ANT-F	Portiera	31.91319275
1-D9	ANT-F	Rickettsia	31.42489052
1-E11	ANT-F	Actin	28.4077549
1-E11	ANT-F	COX1	18.29220009
1-E11	ANT-F	Arsenophonus	40
1-E11	ANT-F	Portiera	27.38147926
1-E11	ANT-F	Rickettsia	32.95815277
1-E7	ANT-F	Actin	25.28658295
1-E7	ANT-F	COX1	18.50234985
1-E7	ANT-F	Arsenophonus	40
1-E7	ANT-F	Portiera	29.59300995
1-E7	ANT-F	Rickettsia	31.20106888
1-E9	ANT-F	Actin	25.22641754
1-E9	ANT-F	COX1	18.63939476
1-E9	ANT-F	Arsenophonus	34.95385361
1-E9	ANT-F	Portiera	26.76834488
1-E9	ANT-F	Rickettsia	30.96065712
1-F11	ANT-F	Actin	25.3492794
1-F11	ANT-F	COX1	22.16723251
1-F11	ANT-F	Arsenophonus	35.00672913
1-F11	ANT-F	Portiera	28.64495087
1-F11	ANT-F	Rickettsia	23.94054985
1-F7	ANT-F	Actin	24.57614136
1-F7	ANT-F	COX1	18.41804886
1-F7	ANT-F	Arsenophonus	32.50947952
1-F7	ANT-F	Portiera	28.05075455
1-F7	ANT-F	Rickettsia	31.37804031
1-F9	ANT-F	Actin	27.24976158
1-F9	ANT-F	COX1	20.44581795
1-F9	ANT-F	Arsenophonus	40
1-F9	ANT-F	Portiera	32.26948166
1-F9	ANT-F	Rickettsia	32.84098053
1-G11	ANT-F	Actin	27.66451645
1-G11	ANT-F	COX1	20.2991333
1-G11	ANT-F	Arsenophonus	40
1-G11	ANT-F	Portiera	26.53138351
1-G11	ANT-F	Rickettsia	35.02508163
1-G7	ANT-F	Actin	25.05083275
1-G7	ANT-F	COX1	18.05340958
1-G7	ANT-F	Arsenophonus	40
1-G7	ANT-F	Portiera	28.92142105
1-G7	ANT-F	Rickettsia	30.13973236
1-G9	ANT-F	Actin	25.59622765
1-G9	ANT-F	COX1	18.80278969
1-G9	ANT-F	Arsenophonus	40
1-G9	ANT-F	Portiera	30.01906586
1-G9	ANT-F	Rickettsia	31.22284889
1-H11	ANT-F	Actin	25.25068665
1-H11	ANT-F	COX1	18.75699043
1-H11	ANT-F	Arsenophonus	35.81742477
1-H11	ANT-F	Portiera	25.14666176
1-H11	ANT-F	Rickettsia	31.81077957
1-H7	ANT-F	Actin	24.98592567
1-H7	ANT-F	COX1	19.18477249
1-H7	ANT-F	Arsenophonus	40
1-H7	ANT-F	Portiera	28.70771599
1-H7	ANT-F	Rickettsia	31.69322014
1-H9	ANT-F	Actin	24.36279106
1-H9	ANT-F	COX1	18.56697655
1-H9	ANT-F	Arsenophonus	33.60680771
1-H9	ANT-F	Portiera	31.57727432
1-H9	ANT-F	Rickettsia	31.51092911
2-A11	ANT-F	Actin	25.81822968
2-A11	ANT-F	COX1	19.40555
2-A11	ANT-F	Arsenophonus	35.35813522
2-A11	ANT-F	Portiera	31.35344124
2-A11	ANT-F	Rickettsia	31.18381882
2-A7	ANT-F	Actin	24.83299637
2-A7	ANT-F	COX1	18.42630577
2-A7	ANT-F	Arsenophonus	40
2-A7	ANT-F	Portiera	24.77421188
2-A7	ANT-F	Rickettsia	33.01651001
2-A9	ANT-F	Actin	25.50145721
2-A9	ANT-F	COX1	18.79586601
2-A9	ANT-F	Arsenophonus	40
2-A9	ANT-F	Portiera	28.75351334
2-A9	ANT-F	Rickettsia	34.01280594
2-B11	ANT-F	Actin	26.42817116
2-B11	ANT-F	COX1	19.5450592
2-B11	ANT-F	Arsenophonus	40
2-B11	ANT-F	Portiera	40
2-B11	ANT-F	Rickettsia	33.20437622
2-B7	ANT-F	Actin	25.33588219
2-B7	ANT-F	COX1	17.89284325
2-B7	ANT-F	Arsenophonus	33.35253906
2-B7	ANT-F	Portiera	26.61956596
2-B7	ANT-F	Rickettsia	33.19224548
2-B9	ANT-F	Actin	26.01241684
2-B9	ANT-F	COX1	19.37902641
2-B9	ANT-F	Arsenophonus	34.31522751
2-B9	ANT-F	Portiera	29.45492172
2-B9	ANT-F	Rickettsia	32.24273682
2-C11	ANT-F	Actin	24.99196815
2-C11	ANT-F	COX1	18.56465149
2-C11	ANT-F	Arsenophonus	35.35069656
2-C11	ANT-F	Portiera	24.36728859
2-C11	ANT-F	Rickettsia	31.24686813
2-C7	ANT-F	Actin	24.80918884
2-C7	ANT-F	COX1	18.40942955
2-C7	ANT-F	Arsenophonus	32.19734573
2-C7	ANT-F	Portiera	31.17379189
2-C7	ANT-F	Rickettsia	21.9851265
2-C9	ANT-F	Actin	25.14047241
2-C9	ANT-F	COX1	18.77580643
2-C9	ANT-F	Arsenophonus	32.34853363
2-C9	ANT-F	Portiera	28.58840942
2-C9	ANT-F	Rickettsia	30.61160278
2-D11	ANT-F	Actin	25.5211277
2-D11	ANT-F	COX1	19.07310486
2-D11	ANT-F	Arsenophonus	40
2-D11	ANT-F	Portiera	27.16264153
2-D11	ANT-F	Rickettsia	32.70227432
2-D7	ANT-F	Actin	24.92218971
2-D7	ANT-F	COX1	18.75602722
2-D7	ANT-F	Arsenophonus	32.69071198
2-D7	ANT-F	Portiera	25.67300606
2-D7	ANT-F	Rickettsia	32.15947342
2-D9	ANT-F	Actin	24.9713459
2-D9	ANT-F	COX1	17.96614075
2-D9	ANT-F	Arsenophonus	40
2-D9	ANT-F	Portiera	24.36079407
2-D9	ANT-F	Rickettsia	28.79079247
2-E11	ANT-F	Actin	24.95891953
2-E11	ANT-F	COX1	18.58361244
2-E11	ANT-F	Arsenophonus	32.70932007
2-E11	ANT-F	Portiera	26.04987335
2-E11	ANT-F	Rickettsia	31.18291855
2-E7	ANT-F	Actin	25.60816383
2-E7	ANT-F	COX1	19.11933327
2-E7	ANT-F	Arsenophonus	34.05862045
2-E7	ANT-F	Portiera	31.48770714
2-E7	ANT-F	Rickettsia	32.34999084
2-E9	ANT-F	Actin	25.41021729
2-E9	ANT-F	COX1	18.80749321
2-E9	ANT-F	Arsenophonus	32.83611679
2-E9	ANT-F	Portiera	29.4402256
2-E9	ANT-F	Rickettsia	29.53204346
2-F11	ANT-F	Actin	25.11455345
2-F11	ANT-F	COX1	18.51636124
2-F11	ANT-F	Arsenophonus	40
2-F11	ANT-F	Portiera	32.34826279
2-F11	ANT-F	Rickettsia	28.18750381
2-F7	ANT-F	Actin	25.61487579
2-F7	ANT-F	COX1	18.9456749
2-F7	ANT-F	Arsenophonus	32.56218719
2-F7	ANT-F	Portiera	26.85569572
2-F7	ANT-F	Rickettsia	31.64608192
2-F9	ANT-F	Actin	24.72764778
2-F9	ANT-F	COX1	18.09593773
2-F9	ANT-F	Arsenophonus	34.42148209
2-F9	ANT-F	Portiera	27.55893517
2-F9	ANT-F	Rickettsia	32.28563309
2-G11	ANT-F	Actin	25.32374382
2-G11	ANT-F	COX1	18.88580132
2-G11	ANT-F	Arsenophonus	33.50295639
2-G11	ANT-F	Portiera	29.35532379
2-G11	ANT-F	Rickettsia	27.18688393
2-G7	ANT-F	Actin	26.10144424
2-G7	ANT-F	COX1	19.21424866
2-G7	ANT-F	Arsenophonus	34.02696991
2-G7	ANT-F	Portiera	29.98644638
2-G7	ANT-F	Rickettsia	32.73410416
2-G9	ANT-F	Actin	24.25138092
2-G9	ANT-F	COX1	17.80337715
2-G9	ANT-F	Arsenophonus	32.83463287
2-G9	ANT-F	Portiera	26.52116776
2-G9	ANT-F	Rickettsia	32.29618073
2-H11	ANT-F	Actin	24.55711746
2-H11	ANT-F	COX1	18.32638741
2-H11	ANT-F	Arsenophonus	33.26419067
2-H11	ANT-F	Portiera	27.08294106
2-H11	ANT-F	Rickettsia	25.14439011
2-H7	ANT-F	Actin	25.79628181
2-H7	ANT-F	COX1	19.59275246
2-H7	ANT-F	Arsenophonus	34.28211975
2-H7	ANT-F	Portiera	34.41308594
2-H7	ANT-F	Rickettsia	32.73148727
2-H9	ANT-F	Actin	26.80366516
2-H9	ANT-F	COX1	19.87882233
2-H9	ANT-F	Arsenophonus	40
2-H9	ANT-F	Portiera	31.72255707
2-H9	ANT-F	Rickettsia	32.40227509
1-A1	ANT-M	Actin	26.47302818
1-A1	ANT-M	COX1	19.66147804
1-A1	ANT-M	Arsenophonus	40
1-A1	ANT-M	Portiera	27.12945557
1-A1	ANT-M	Rickettsia	32.30015945
1-A3	ANT-M	Actin	26.18846512
1-A3	ANT-M	COX1	20.10976028
1-A3	ANT-M	Arsenophonus	34.47585678
1-A3	ANT-M	Portiera	26.61978531
1-A3	ANT-M	Rickettsia	31.59452057
1-A5	ANT-M	Actin	27.08696556
1-A5	ANT-M	COX1	19.74512672
1-A5	ANT-M	Arsenophonus	40
1-A5	ANT-M	Portiera	26.3337326
1-A5	ANT-M	Rickettsia	31.955019
1-B1	ANT-M	Actin	26.81266785
1-B1	ANT-M	COX1	20.49746895
1-B1	ANT-M	Arsenophonus	40
1-B1	ANT-M	Portiera	27.42736053
1-B1	ANT-M	Rickettsia	32.85998917
1-B3	ANT-M	Actin	26.69573784
1-B3	ANT-M	COX1	19.93779564
1-B3	ANT-M	Arsenophonus	40
1-B3	ANT-M	Portiera	28.06716728
1-B3	ANT-M	Rickettsia	32.64381027
1-B5	ANT-M	Actin	27.35915756
1-B5	ANT-M	COX1	19.39519501
1-B5	ANT-M	Arsenophonus	40
1-B5	ANT-M	Portiera	24.6083107
1-B5	ANT-M	Rickettsia	32.27032089
1-C1	ANT-M	Actin	27.06725883
1-C1	ANT-M	COX1	20.1873455
1-C1	ANT-M	Arsenophonus	35.61025238
1-C1	ANT-M	Portiera	24.28681946
1-C1	ANT-M	Rickettsia	31.49965858
1-C3	ANT-M	Actin	26.20329857
1-C3	ANT-M	COX1	19.19320107
1-C3	ANT-M	Arsenophonus	40
1-C3	ANT-M	Portiera	23.46248817
1-C3	ANT-M	Rickettsia	32.84154129
1-C5	ANT-M	Actin	26.56205177
1-C5	ANT-M	COX1	20.22887993
1-C5	ANT-M	Arsenophonus	40
1-C5	ANT-M	Portiera	29.87248802
1-C5	ANT-M	Rickettsia	31.52104378
1-D1	ANT-M	Actin	26.31523323
1-D1	ANT-M	COX1	19.4070549
1-D1	ANT-M	Arsenophonus	35.5785675
1-D1	ANT-M	Portiera	27.30350304
1-D1	ANT-M	Rickettsia	29.18134308
1-D3	ANT-M	Actin	26.12592506
1-D3	ANT-M	COX1	19.69448662
1-D3	ANT-M	Arsenophonus	40
1-D3	ANT-M	Portiera	26.52002907
1-D3	ANT-M	Rickettsia	30.25156021
1-D5	ANT-M	Actin	26.4404583
1-D5	ANT-M	COX1	20.04266739
1-D5	ANT-M	Arsenophonus	32.13361359
1-D5	ANT-M	Portiera	25.48875618
1-D5	ANT-M	Rickettsia	32.44517136
1-E1	ANT-M	Actin	26.76543236
1-E1	ANT-M	COX1	20.18122673
1-E1	ANT-M	Arsenophonus	36.19753647
1-E1	ANT-M	Portiera	25.48521233
1-E1	ANT-M	Rickettsia	32.34549332
1-E3	ANT-M	Actin	26.72736359
1-E3	ANT-M	COX1	19.7102623
1-E3	ANT-M	Arsenophonus	40
1-E3	ANT-M	Portiera	31.64502907
1-E3	ANT-M	Rickettsia	32.13434982
1-E5	ANT-M	Actin	27.5113945
1-E5	ANT-M	COX1	20.55134392
1-E5	ANT-M	Arsenophonus	40
1-E5	ANT-M	Portiera	25.66398811
1-E5	ANT-M	Rickettsia	32.40185547
1-F1	ANT-M	Actin	25.98117828
1-F1	ANT-M	COX1	20.11921692
1-F1	ANT-M	Arsenophonus	40
1-F1	ANT-M	Portiera	24.09079361
1-F1	ANT-M	Rickettsia	32.73992538
1-F3	ANT-M	Actin	26.9552784
1-F3	ANT-M	COX1	20.13685417
1-F3	ANT-M	Arsenophonus	40
1-F3	ANT-M	Portiera	33.91936111
1-F3	ANT-M	Rickettsia	31.62108612
1-F5	ANT-M	Actin	27.31913185
1-F5	ANT-M	COX1	19.98514938
1-F5	ANT-M	Arsenophonus	40
1-F5	ANT-M	Portiera	27.32238197
1-F5	ANT-M	Rickettsia	24.04549026
1-G1	ANT-M	Actin	26.45044708
1-G1	ANT-M	COX1	20.05893707
1-G1	ANT-M	Arsenophonus	40
1-G1	ANT-M	Portiera	29.41494751
1-G1	ANT-M	Rickettsia	31.7359333
1-G3	ANT-M	Actin	25.67308807
1-G3	ANT-M	COX1	19.23176384
1-G3	ANT-M	Arsenophonus	40
1-G3	ANT-M	Portiera	24.88656044
1-G3	ANT-M	Rickettsia	32.60157013
1-G5	ANT-M	Actin	25.93416595
1-G5	ANT-M	COX1	19.25325012
1-G5	ANT-M	Arsenophonus	32.59212494
1-G5	ANT-M	Portiera	26.22558022
1-G5	ANT-M	Rickettsia	28.18472672
1-H1	ANT-M	Actin	26.9346447
1-H1	ANT-M	COX1	20.09767914
1-H1	ANT-M	Arsenophonus	34.15258026
1-H1	ANT-M	Portiera	27.53461838
1-H1	ANT-M	Rickettsia	32.79939651
1-H3	ANT-M	Actin	26.34266663
1-H3	ANT-M	COX1	19.84030342
1-H3	ANT-M	Arsenophonus	40
1-H3	ANT-M	Portiera	25.54329872
1-H3	ANT-M	Rickettsia	31.67590332
1-H5	ANT-M	Actin	26.54148483
1-H5	ANT-M	COX1	20.3001461
1-H5	ANT-M	Arsenophonus	36.85609818
1-H5	ANT-M	Portiera	26.26669121
1-H5	ANT-M	Rickettsia	23.91199493
2-A1	ANT-M	Actin	26.70391273
2-A1	ANT-M	COX1	20.70303917
2-A1	ANT-M	Arsenophonus	40
2-A1	ANT-M	Portiera	27.92085648
2-A1	ANT-M	Rickettsia	33.23412704
2-A3	ANT-M	Actin	26.55341148
2-A3	ANT-M	COX1	20.19148064
2-A3	ANT-M	Arsenophonus	34.58830261
2-A3	ANT-M	Portiera	32.58289719
2-A3	ANT-M	Rickettsia	33.84306335
2-A5	ANT-M	Actin	27.16064644
2-A5	ANT-M	COX1	20.41042709
2-A5	ANT-M	Arsenophonus	35.16492081
2-A5	ANT-M	Portiera	31.19647789
2-A5	ANT-M	Rickettsia	31.85857773
2-B1	ANT-M	Actin	26.80033112
2-B1	ANT-M	COX1	19.82634544
2-B1	ANT-M	Arsenophonus	40
2-B1	ANT-M	Portiera	29.57139015
2-B1	ANT-M	Rickettsia	32.33053589
2-B3	ANT-M	Actin	27.61373138
2-B3	ANT-M	COX1	20.54157448
2-B3	ANT-M	Arsenophonus	32.28779602
2-B3	ANT-M	Portiera	26.54148674
2-B3	ANT-M	Rickettsia	32.48478317
2-B5	ANT-M	Actin	26.39104271
2-B5	ANT-M	COX1	19.53856087
2-B5	ANT-M	Arsenophonus	40
2-B5	ANT-M	Portiera	22.83081245
2-B5	ANT-M	Rickettsia	34.04675293
2-C1	ANT-M	Actin	26.43872261
2-C1	ANT-M	COX1	20.31411362
2-C1	ANT-M	Arsenophonus	40
2-C1	ANT-M	Portiera	28.64886093
2-C1	ANT-M	Rickettsia	33.25896072
2-C3	ANT-M	Actin	26.14981651
2-C3	ANT-M	COX1	19.89453888
2-C3	ANT-M	Arsenophonus	32.4560318
2-C3	ANT-M	Portiera	28.2244072
2-C3	ANT-M	Rickettsia	31.74977303
2-C5	ANT-M	Actin	26.36410904
2-C5	ANT-M	COX1	20.34195328
2-C5	ANT-M	Arsenophonus	40
2-C5	ANT-M	Portiera	28.12332916
2-C5	ANT-M	Rickettsia	32.72488403
2-D1	ANT-M	Actin	26.4624939
2-D1	ANT-M	COX1	19.77211761
2-D1	ANT-M	Arsenophonus	40
2-D1	ANT-M	Portiera	30.42804337
2-D1	ANT-M	Rickettsia	40
2-D3	ANT-M	Actin	26.76290321
2-D3	ANT-M	COX1	19.40247345
2-D3	ANT-M	Arsenophonus	33.46632004
2-D3	ANT-M	Portiera	28.17517471
2-D3	ANT-M	Rickettsia	30.82959747
2-D5	ANT-M	Actin	26.85388756
2-D5	ANT-M	COX1	19.60019493
2-D5	ANT-M	Arsenophonus	40
2-D5	ANT-M	Portiera	26.11526299
2-D5	ANT-M	Rickettsia	31.56760406
2-E1	ANT-M	Actin	25.72159958
2-E1	ANT-M	COX1	19.52428055
2-E1	ANT-M	Arsenophonus	35.12937546
2-E1	ANT-M	Portiera	25.96195221
2-E1	ANT-M	Rickettsia	22.46259499
2-E3	ANT-M	Actin	25.87672043
2-E3	ANT-M	COX1	19.69526291
2-E3	ANT-M	Arsenophonus	40
2-E3	ANT-M	Portiera	26.33958435
2-E3	ANT-M	Rickettsia	31.96138954
2-E5	ANT-M	Actin	26.50658989
2-E5	ANT-M	COX1	19.73059082
2-E5	ANT-M	Arsenophonus	40
2-E5	ANT-M	Portiera	23.34323311
2-E5	ANT-M	Rickettsia	32.61581802
2-F1	ANT-M	Actin	27.80922318
2-F1	ANT-M	COX1	20.28641129
2-F1	ANT-M	Arsenophonus	40
2-F1	ANT-M	Portiera	25.99222565
2-F1	ANT-M	Rickettsia	33.48465347
2-F3	ANT-M	Actin	26.48393822
2-F3	ANT-M	COX1	19.89734077
2-F3	ANT-M	Arsenophonus	34.86870193
2-F3	ANT-M	Portiera	26.67547989
2-F3	ANT-M	Rickettsia	32.19244385
2-F5	ANT-M	Actin	26.85165596
2-F5	ANT-M	COX1	19.92333984
2-F5	ANT-M	Arsenophonus	40
2-F5	ANT-M	Portiera	26.40561676
2-F5	ANT-M	Rickettsia	33.37092972
2-G1	ANT-M	Actin	28.02290535
2-G1	ANT-M	COX1	20.3867054
2-G1	ANT-M	Arsenophonus	40
2-G1	ANT-M	Portiera	32.52963257
2-G1	ANT-M	Rickettsia	24.91847038
2-G3	ANT-M	Actin	26.73558426
2-G3	ANT-M	COX1	19.95457077
2-G3	ANT-M	Arsenophonus	40
2-G3	ANT-M	Portiera	30.18766022
2-G3	ANT-M	Rickettsia	31.86205673
2-G5	ANT-M	Actin	26.11059761
2-G5	ANT-M	COX1	19.15958977
2-G5	ANT-M	Arsenophonus	34.99081421
2-G5	ANT-M	Portiera	23.77365494
2-G5	ANT-M	Rickettsia	24.75261497
2-H1	ANT-M	Actin	26.34616852
2-H1	ANT-M	COX1	19.8146286
2-H1	ANT-M	Arsenophonus	40
2-H1	ANT-M	Portiera	25.08302498
2-H1	ANT-M	Rickettsia	31.80318832
2-H3	ANT-M	Actin	27.06760025
2-H3	ANT-M	COX1	20.22088242
2-H3	ANT-M	Arsenophonus	40
2-H3	ANT-M	Portiera	31.78814888
2-H3	ANT-M	Rickettsia	31.69449043
2-H5	ANT-M	Actin	26.38101196
2-H5	ANT-M	COX1	19.60979271
2-H5	ANT-M	Arsenophonus	34.80638885
2-H5	ANT-M	Portiera	27.26565552
2-H5	ANT-M	Rickettsia	27.80079842
1-A10	CNT-F	Actin	27.00976372
1-A10	CNT-F	COX1	17.79577065
1-A10	CNT-F	Arsenophonus	28.39490509
1-A10	CNT-F	Portiera	20.36233711
1-A10	CNT-F	Rickettsia	21.5394268
1-A8	CNT-F	Actin	24.69903946
1-A8	CNT-F	COX1	17.52556992
1-A8	CNT-F	Arsenophonus	27.30517197
1-A8	CNT-F	Portiera	19.54241371
1-A8	CNT-F	Rickettsia	20.8384285
1-B10	CNT-F	Actin	24.782444
1-B10	CNT-F	COX1	17.62890625
1-B10	CNT-F	Arsenophonus	26.19373703
1-B10	CNT-F	Portiera	19.43928909
1-B10	CNT-F	Rickettsia	20.97393036
1-B8	CNT-F	Actin	24.93202019
1-B8	CNT-F	COX1	17.88220787
1-B8	CNT-F	Arsenophonus	28.81178856
1-B8	CNT-F	Portiera	20.18034554
1-B8	CNT-F	Rickettsia	21.36802101
1-C10	CNT-F	Actin	24.80060768
1-C10	CNT-F	COX1	17.63836479
1-C10	CNT-F	Arsenophonus	27.18937302
1-C10	CNT-F	Portiera	19.9673233
1-C10	CNT-F	Rickettsia	20.9991703
1-C8	CNT-F	Actin	24.15393257
1-C8	CNT-F	COX1	17.72122574
1-C8	CNT-F	Arsenophonus	26.45789337
1-C8	CNT-F	Portiera	20.32989693
1-C8	CNT-F	Rickettsia	20.97916031
1-D10	CNT-F	Actin	24.58132553
1-D10	CNT-F	COX1	17.64121628
1-D10	CNT-F	Arsenophonus	27.81415749
1-D10	CNT-F	Portiera	19.76569557
1-D10	CNT-F	Rickettsia	21.28095055
1-D8	CNT-F	Actin	25.75821686
1-D8	CNT-F	COX1	18.36491394
1-D8	CNT-F	Arsenophonus	40
1-D8	CNT-F	Portiera	20.72707367
1-D8	CNT-F	Rickettsia	21.60286331
1-E10	CNT-F	Actin	23.95866013
1-E10	CNT-F	COX1	17.11085129
1-E10	CNT-F	Arsenophonus	26.60268593
1-E10	CNT-F	Portiera	20.12900734
1-E10	CNT-F	Rickettsia	20.75296021
1-E8	CNT-F	Actin	25.08652496
1-E8	CNT-F	COX1	17.98182487
1-E8	CNT-F	Arsenophonus	40
1-E8	CNT-F	Portiera	19.83354759
1-E8	CNT-F	Rickettsia	21.07244873
1-F10	CNT-F	Actin	28.43837929
1-F10	CNT-F	COX1	20.02117348
1-F10	CNT-F	Arsenophonus	27.41181183
1-F10	CNT-F	Portiera	21.45526123
1-F10	CNT-F	Rickettsia	22.03410721
1-F8	CNT-F	Actin	24.17157364
1-F8	CNT-F	COX1	17.28438377
1-F8	CNT-F	Arsenophonus	26.54331398
1-F8	CNT-F	Portiera	19.73352051
1-F8	CNT-F	Rickettsia	20.69466782
1-G10	CNT-F	Actin	25.08320808
1-G10	CNT-F	COX1	17.50885582
1-G10	CNT-F	Arsenophonus	40
1-G10	CNT-F	Portiera	20.29192352
1-G10	CNT-F	Rickettsia	21.17189026
1-G8	CNT-F	Actin	25.98634529
1-G8	CNT-F	COX1	17.63406372
1-G8	CNT-F	Arsenophonus	40
1-G8	CNT-F	Portiera	19.89848518
1-G8	CNT-F	Rickettsia	21.34305382
1-H10	CNT-F	Actin	24.82373619
1-H10	CNT-F	COX1	18.1335144
1-H10	CNT-F	Arsenophonus	27.07363129
1-H10	CNT-F	Portiera	19.99998283
1-H10	CNT-F	Rickettsia	20.94250679
1-H8	CNT-F	Actin	24.84520721
1-H8	CNT-F	COX1	17.83683968
1-H8	CNT-F	Arsenophonus	26.55664825
1-H8	CNT-F	Portiera	19.49549103
1-H8	CNT-F	Rickettsia	20.86196518
2-A8	CNT-F	Actin	24.67460251
2-A8	CNT-F	COX1	17.71496582
2-A8	CNT-F	Arsenophonus	29.22878265
2-A8	CNT-F	Portiera	20.10978317
2-A8	CNT-F	Rickettsia	20.96458435
2-B8	CNT-F	Actin	25.07619095
2-B8	CNT-F	COX1	17.96465492
2-B8	CNT-F	Arsenophonus	40
2-B8	CNT-F	Portiera	19.8031044
2-B8	CNT-F	Rickettsia	20.84188652
2-C8	CNT-F	Actin	23.98704338
2-C8	CNT-F	COX1	17.61209869
2-C8	CNT-F	Arsenophonus	26.89414024
2-C8	CNT-F	Portiera	19.72639465
2-C8	CNT-F	Rickettsia	20.75111771
2-D8	CNT-F	Actin	24.82751083
2-D8	CNT-F	COX1	17.75662994
2-D8	CNT-F	Arsenophonus	40
2-D8	CNT-F	Portiera	19.48213005
2-D8	CNT-F	Rickettsia	21.02578354
2-E8	CNT-F	Actin	24.28179169
2-E8	CNT-F	COX1	17.22027969
2-E8	CNT-F	Arsenophonus	32.15895844
2-E8	CNT-F	Portiera	19.26826096
2-E8	CNT-F	Rickettsia	20.81682205
2-F8	CNT-F	Actin	23.93060875
2-F8	CNT-F	COX1	17.05352211
2-F8	CNT-F	Arsenophonus	27.55291557
2-F8	CNT-F	Portiera	19.10263062
2-F8	CNT-F	Rickettsia	20.30093956
2-G8	CNT-F	Actin	25.57881546
2-G8	CNT-F	COX1	17.94363403
2-G8	CNT-F	Arsenophonus	40
2-G8	CNT-F	Portiera	19.95991898
2-G8	CNT-F	Rickettsia	20.92507362
2-H8	CNT-F	Actin	24.79989433
2-H8	CNT-F	COX1	18.390028
2-H8	CNT-F	Arsenophonus	26.21792793
2-H8	CNT-F	Portiera	19.99323845
2-H8	CNT-F	Rickettsia	21.31653404
1-A12	CNT-M	Actin	26.61538124
1-A12	CNT-M	COX1	19.29231834
1-A12	CNT-M	Arsenophonus	40
1-A12	CNT-M	Portiera	23.70252991
1-A12	CNT-M	Rickettsia	22.17370796
1-B12	CNT-M	Actin	25.93388557
1-B12	CNT-M	COX1	19.33504295
1-B12	CNT-M	Arsenophonus	40
1-B12	CNT-M	Portiera	23.17576027
1-B12	CNT-M	Rickettsia	21.77491379
1-C12	CNT-M	Actin	25.56857109
1-C12	CNT-M	COX1	18.68350029
1-C12	CNT-M	Arsenophonus	30.51916122
1-C12	CNT-M	Portiera	24.27652359
1-C12	CNT-M	Rickettsia	21.74571037
1-D12	CNT-M	Actin	24.89392471
1-D12	CNT-M	COX1	18.37877655
1-D12	CNT-M	Arsenophonus	40
1-D12	CNT-M	Portiera	22.18804359
1-D12	CNT-M	Rickettsia	21.05446815
2-A10	CNT-M	Actin	25.49164772
2-A10	CNT-M	COX1	19.072855
2-A10	CNT-M	Arsenophonus	40
2-A10	CNT-M	Portiera	22.00697899
2-A10	CNT-M	Rickettsia	21.90772438
2-A12	CNT-M	Actin	26.78106308
2-A12	CNT-M	COX1	18.83503723
2-A12	CNT-M	Arsenophonus	28.3097496
2-A12	CNT-M	Portiera	23.2639122
2-A12	CNT-M	Rickettsia	21.80652618
2-B10	CNT-M	Actin	25.45131111
2-B10	CNT-M	COX1	18.555233
2-B10	CNT-M	Arsenophonus	40
2-B10	CNT-M	Portiera	22.58744431
2-B10	CNT-M	Rickettsia	21.52336121
2-B12	CNT-M	Actin	26.8929863
2-B12	CNT-M	COX1	19.5468502
2-B12	CNT-M	Arsenophonus	40
2-B12	CNT-M	Portiera	24.17313385
2-B12	CNT-M	Rickettsia	22.29159546
2-C10	CNT-M	Actin	26.67439079
2-C10	CNT-M	COX1	19.3353653
2-C10	CNT-M	Arsenophonus	29.76633453
2-C10	CNT-M	Portiera	25.25433731
2-C10	CNT-M	Rickettsia	22.50341606
2-C12	CNT-M	Actin	24.12908554
2-C12	CNT-M	COX1	17.33963394
2-C12	CNT-M	Arsenophonus	40
2-C12	CNT-M	Portiera	19.40994263
2-C12	CNT-M	Rickettsia	20.35416222
2-D10	CNT-M	Actin	26.6113739
2-D10	CNT-M	COX1	20.15694427
2-D10	CNT-M	Arsenophonus	40
2-D10	CNT-M	Portiera	25.82164955
2-D10	CNT-M	Rickettsia	22.94560432
2-D12	CNT-M	Actin	26.26594162
2-D12	CNT-M	COX1	19.48081779
2-D12	CNT-M	Arsenophonus	40
2-D12	CNT-M	Portiera	23.66872978
2-D12	CNT-M	Rickettsia	22.01644897
2-E10	CNT-M	Actin	24.82461739
2-E10	CNT-M	COX1	18.14665604
2-E10	CNT-M	Arsenophonus	40
2-E10	CNT-M	Portiera	22.13921547
2-E10	CNT-M	Rickettsia	21.23361588
2-F10	CNT-M	Actin	25.49499512
2-F10	CNT-M	COX1	18.26765251
2-F10	CNT-M	Arsenophonus	28.42671394
2-F10	CNT-M	Portiera	22.50531387
2-F10	CNT-M	Rickettsia	21.38173676
2-G10	CNT-M	Actin	28.58312225
2-G10	CNT-M	COX1	20.50315285
2-G10	CNT-M	Arsenophonus	40
2-G10	CNT-M	Portiera	25.22779465
2-G10	CNT-M	Rickettsia	22.49764061
2-H10	CNT-M	Actin	26.03308105
2-H10	CNT-M	COX1	18.8072834
2-H10	CNT-M	Arsenophonus	28.36862946
2-H10	CNT-M	Portiera	21.83212662
2-H10	CNT-M	Rickettsia	20.76328468
1-A2	COL-F	Actin	24.11913872
1-A2	COL-F	COX1	17.39572906
1-A2	COL-F	Arsenophonus	26.73451233
1-A2	COL-F	Portiera	19.51532745
1-A2	COL-F	Rickettsia	20.77008629
1-A4	COL-F	Actin	24.86775208
1-A4	COL-F	COX1	18.10041428
1-A4	COL-F	Arsenophonus	40
1-A4	COL-F	Portiera	21.77399826
1-A4	COL-F	Rickettsia	21.78878403
1-B2	COL-F	Actin	23.76816559
1-B2	COL-F	COX1	17.26323318
1-B2	COL-F	Arsenophonus	26.12025452
1-B2	COL-F	Portiera	19.29999924
1-B2	COL-F	Rickettsia	20.48026848
1-B4	COL-F	Actin	26.13471222
1-B4	COL-F	COX1	18.97596169
1-B4	COL-F	Arsenophonus	28.83308601
1-B4	COL-F	Portiera	21.23839569
1-B4	COL-F	Rickettsia	21.84363747
1-C2	COL-F	Actin	23.89995003
1-C2	COL-F	COX1	17.04576302
1-C2	COL-F	Arsenophonus	27.29631042
1-C2	COL-F	Portiera	19.69902039
1-C2	COL-F	Rickettsia	20.52909279
1-C4	COL-F	Actin	25.23220444
1-C4	COL-F	COX1	17.80255318
1-C4	COL-F	Arsenophonus	27.20232201
1-C4	COL-F	Portiera	20.62394714
1-C4	COL-F	Rickettsia	20.85216331
1-D2	COL-F	Actin	24.32839966
1-D2	COL-F	COX1	17.33671761
1-D2	COL-F	Arsenophonus	40
1-D2	COL-F	Portiera	18.45189095
1-D2	COL-F	Rickettsia	20.76504707
1-D4	COL-F	Actin	24.20824814
1-D4	COL-F	COX1	17.41426659
1-D4	COL-F	Arsenophonus	40
1-D4	COL-F	Portiera	19.52608871
1-D4	COL-F	Rickettsia	20.51187897
1-E2	COL-F	Actin	23.77170753
1-E2	COL-F	COX1	17.31392097
1-E2	COL-F	Arsenophonus	40
1-E2	COL-F	Portiera	19.75449562
1-E2	COL-F	Rickettsia	20.18617439
1-E4	COL-F	Actin	24.838274
1-E4	COL-F	COX1	17.93366241
1-E4	COL-F	Arsenophonus	27.24735832
1-E4	COL-F	Portiera	19.43680954
1-E4	COL-F	Rickettsia	20.3589859
1-F2	COL-F	Actin	23.43612289
1-F2	COL-F	COX1	17.31534386
1-F2	COL-F	Arsenophonus	26.87672806
1-F2	COL-F	Portiera	19.27289009
1-F2	COL-F	Rickettsia	20.36211014
1-F4	COL-F	Actin	24.7557869
1-F4	COL-F	COX1	17.40900612
1-F4	COL-F	Arsenophonus	27.1880722
1-F4	COL-F	Portiera	20.02217484
1-F4	COL-F	Rickettsia	20.91625404
1-G2	COL-F	Actin	24.47784424
1-G2	COL-F	COX1	17.70251083
1-G2	COL-F	Arsenophonus	26.44282722
1-G2	COL-F	Portiera	20.10476685
1-G2	COL-F	Rickettsia	20.34630013
1-G4	COL-F	Actin	24.68183899
1-G4	COL-F	COX1	17.70761871
1-G4	COL-F	Arsenophonus	26.44354439
1-G4	COL-F	Portiera	19.49082565
1-G4	COL-F	Rickettsia	20.5202961
1-H2	COL-F	Actin	23.96466446
1-H2	COL-F	COX1	17.52103424
1-H2	COL-F	Arsenophonus	26.58283043
1-H2	COL-F	Portiera	20.32042122
1-H2	COL-F	Rickettsia	20.5170536
1-H4	COL-F	Actin	23.94805527
1-H4	COL-F	COX1	17.52431297
1-H4	COL-F	Arsenophonus	40
1-H4	COL-F	Portiera	19.8272171
1-H4	COL-F	Rickettsia	20.58813858
2-A2	COL-F	Actin	30.17258263
2-A2	COL-F	COX1	21.83998108
2-A2	COL-F	Arsenophonus	40
2-A2	COL-F	Portiera	40
2-A2	COL-F	Rickettsia	25.62910461
2-B2	COL-F	Actin	25.35767937
2-B2	COL-F	COX1	17.26223564
2-B2	COL-F	Arsenophonus	26.66802216
2-B2	COL-F	Portiera	20.51745033
2-B2	COL-F	Rickettsia	21.30006599
2-C2	COL-F	Actin	25.46448898
2-C2	COL-F	COX1	17.81623268
2-C2	COL-F	Arsenophonus	26.30650902
2-C2	COL-F	Portiera	19.40920639
2-C2	COL-F	Rickettsia	20.97997665
2-D2	COL-F	Actin	23.88417816
2-D2	COL-F	COX1	16.90662003
2-D2	COL-F	Arsenophonus	40
2-D2	COL-F	Portiera	18.80680466
2-D2	COL-F	Rickettsia	19.83211517
2-E2	COL-F	Actin	24.4119091
2-E2	COL-F	COX1	17.4012146
2-E2	COL-F	Arsenophonus	25.78959465
2-E2	COL-F	Portiera	19.51824379
2-E2	COL-F	Rickettsia	20.65653229
2-F2	COL-F	Actin	24.70392609
2-F2	COL-F	COX1	17.4853344
2-F2	COL-F	Arsenophonus	26.57874298
2-F2	COL-F	Portiera	20.74732208
2-F2	COL-F	Rickettsia	21.5239563
2-G2	COL-F	Actin	25.13178825
2-G2	COL-F	COX1	17.31930542
2-G2	COL-F	Arsenophonus	27.20610809
2-G2	COL-F	Portiera	20.78491974
2-G2	COL-F	Rickettsia	21.40930748
2-H2	COL-F	Actin	24.70880699
2-H2	COL-F	COX1	18.07703209
2-H2	COL-F	Arsenophonus	40
2-H2	COL-F	Portiera	20.20109177
2-H2	COL-F	Rickettsia	21.58405304
1-A6	COL-M	Actin	25.74112511
1-A6	COL-M	COX1	18.77246857
1-A6	COL-M	Arsenophonus	28.88075256
1-A6	COL-M	Portiera	24.38742638
1-A6	COL-M	Rickettsia	21.77682304
1-B6	COL-M	Actin	25.69897842
1-B6	COL-M	COX1	18.69990921
1-B6	COL-M	Arsenophonus	40
1-B6	COL-M	Portiera	24.86888313
1-B6	COL-M	Rickettsia	22.24834824
1-C6	COL-M	Actin	26.86443329
1-C6	COL-M	COX1	19.21235657
1-C6	COL-M	Arsenophonus	32.05414963
1-C6	COL-M	Portiera	23.53923798
1-C6	COL-M	Rickettsia	22.16249466
1-D6	COL-M	Actin	25.37535477
1-D6	COL-M	COX1	19.1219368
1-D6	COL-M	Arsenophonus	40
1-D6	COL-M	Portiera	24.83641052
1-D6	COL-M	Rickettsia	21.74291611
1-E6	COL-M	Actin	25.97067261
1-E6	COL-M	COX1	19.012043
1-E6	COL-M	Arsenophonus	40
1-E6	COL-M	Portiera	22.45493698
1-E6	COL-M	Rickettsia	21.08353043
1-F6	COL-M	Actin	25.69363976
1-F6	COL-M	COX1	18.98791122
1-F6	COL-M	Arsenophonus	29.72014046
1-F6	COL-M	Portiera	23.45207787
1-F6	COL-M	Rickettsia	21.84570694
1-G6	COL-M	Actin	25.97356796
1-G6	COL-M	COX1	18.74421883
1-G6	COL-M	Arsenophonus	31.13481903
1-G6	COL-M	Portiera	24.49861526
1-G6	COL-M	Rickettsia	21.92006111
1-H6	COL-M	Actin	25.93564796
1-H6	COL-M	COX1	18.95659637
1-H6	COL-M	Arsenophonus	40
1-H6	COL-M	Portiera	24.61574936
1-H6	COL-M	Rickettsia	21.69727325
2-A4	COL-M	Actin	26.28713608
2-A4	COL-M	COX1	19.46695328
2-A4	COL-M	Arsenophonus	40
2-A4	COL-M	Portiera	24.53239441
2-A4	COL-M	Rickettsia	22.63385201
2-A6	COL-M	Actin	27.36571693
2-A6	COL-M	COX1	19.51087952
2-A6	COL-M	Arsenophonus	40
2-A6	COL-M	Portiera	24.97893143
2-A6	COL-M	Rickettsia	22.33701897
2-B4	COL-M	Actin	24.54834366
2-B4	COL-M	COX1	18.48210526
2-B4	COL-M	Arsenophonus	40
2-B4	COL-M	Portiera	22.82162666
2-B4	COL-M	Rickettsia	21.82963753
2-B6	COL-M	Actin	25.58477211
2-B6	COL-M	COX1	18.7101059
2-B6	COL-M	Arsenophonus	28.65299797
2-B6	COL-M	Portiera	22.82036781
2-B6	COL-M	Rickettsia	21.8720417
2-C4	COL-M	Actin	26.45853615
2-C4	COL-M	COX1	19.31296158
2-C4	COL-M	Arsenophonus	40
2-C4	COL-M	Portiera	24.55762291
2-C4	COL-M	Rickettsia	21.86447906
2-C6	COL-M	Actin	26.96048927
2-C6	COL-M	COX1	19.2202816
2-C6	COL-M	Arsenophonus	30.59390831
2-C6	COL-M	Portiera	26.13674736
2-C6	COL-M	Rickettsia	21.60721588
2-D4	COL-M	Actin	25.93903351
2-D4	COL-M	COX1	18.42058945
2-D4	COL-M	Arsenophonus	30.32130623
2-D4	COL-M	Portiera	24.48636055
2-D4	COL-M	Rickettsia	22.19403839
2-D6	COL-M	Actin	26.86698723
2-D6	COL-M	COX1	19.00258446
2-D6	COL-M	Arsenophonus	29.94113159
2-D6	COL-M	Portiera	25.03041267
2-D6	COL-M	Rickettsia	22.17487335
2-E4	COL-M	Actin	27.75143051
2-E4	COL-M	COX1	20.16400528
2-E4	COL-M	Arsenophonus	30.37310791
2-E4	COL-M	Portiera	24.64574051
2-E4	COL-M	Rickettsia	22.09647179
2-E6	COL-M	Actin	26.85810471
2-E6	COL-M	COX1	19.52742004
2-E6	COL-M	Arsenophonus	40
2-E6	COL-M	Portiera	24.19645119
2-E6	COL-M	Rickettsia	22.10749054
2-F4	COL-M	Actin	26.21799469
2-F4	COL-M	COX1	19.11688614
2-F4	COL-M	Arsenophonus	40
2-F4	COL-M	Portiera	23.23730469
2-F4	COL-M	Rickettsia	21.44220924
2-F6	COL-M	Actin	26.42840958
2-F6	COL-M	COX1	19.23181915
2-F6	COL-M	Arsenophonus	40
2-F6	COL-M	Portiera	24.04784203
2-F6	COL-M	Rickettsia	21.92382431
2-G4	COL-M	Actin	26.37545013
2-G4	COL-M	COX1	19.33403206
2-G4	COL-M	Arsenophonus	30.48863411
2-G4	COL-M	Portiera	24.8452301
2-G4	COL-M	Rickettsia	22.19639397
2-G6	COL-M	Actin	27.48391724
2-G6	COL-M	COX1	19.97914696
2-G6	COL-M	Arsenophonus	28.87813568
2-G6	COL-M	Portiera	26.26686668
2-G6	COL-M	Rickettsia	22.03022957
2-H4	COL-M	Actin	25.8840332
2-H4	COL-M	COX1	19.72866249
2-H4	COL-M	Arsenophonus	30.03244591
2-H4	COL-M	Portiera	22.49304771
2-H4	COL-M	Rickettsia	21.76508141
2-H6	COL-M	Actin	25.95243263
2-H6	COL-M	COX1	19.0233326
2-H6	COL-M	Arsenophonus	40
2-H6	COL-M	Portiera	24.59269333
2-H6	COL-M	Rickettsia	21.91730118
