# Supplementary material for: Plant-mediated rifampicin treatment of Bemisia tabaci disrupts but does not eliminate endosymbionts
Source: Sci Rep. 2022 Dec 1;12:20766. doi: 10.1038/s41598-022-24788-0 (PMC9715664; doi:10.1038/s41598-022-24788-0)
Supplement: Supplementary file 2 — Supplementary Information 2. [file 41598_2022_24788_MOESM2_ESM.csv]

Quantity	Sample Name	Column1	Actin	COX1	Arsenophonus	Portiera	Rickettsia
0.5	D1	1	24.84724426	17.9779377	29.30168915	20.05472946	22.07854462
0.5	D1	2	24.7548542	17.88496971	29.29850769	20.03308678	21.98514938
0.5	D1	3	24.70665741	17.88783073	29.79777336	19.79857635	21.94166756
0.25	D2	1	25.57940483	18.90022659	29.98049164	20.76950645	22.79289055
0.25	D2	2	25.57014084	18.9569416		20.99046326	22.92654419
0.25	D2	3	25.54637146	18.69992065		20.88464928	22.833992
0.125	D3	1	26.74374771	20.0488205	31.21410751	21.61564255	23.6824131
0.125	D3	2	26.66823196	19.89184761		22.17305565	24.27624702
0.125	D3	3	26.55657578	19.90798759		22.1292305	24.33406067
0.0625	D4	1	28.16678047	21.07587624	32.29776001	23.27594376	25.39349174
0.0625	D4	2	27.78988838	21.19595528	31.95825768	23.32641602	25.36354065
0.0625	D4	3	27.96347237	21.07481956		23.22929192	25.37622452
0.03125	D5	1	29.20218849	22.15280533	33.30112076	24.45709229	26.65159225
0.03125	D5	2	29.11086273	22.3288765	32.870224	24.56466866	26.62671089
0.03125	D5	3	29.26707268	22.20630836		24.42728424	26.58130264
0.015625	D6	1	30.45065117	23.37491417	34.19630814	25.45668602	27.50143242
0.015625	D6	2	30.33455276	23.53072929	34.4732666	25.48733711	27.5105629
0.015625	D6	3	30.54030228	23.53622246	34.0105629	25.5643177	27.5030365
0.0078125	D7	1	31.93190002	24.86606979	36.01909637	26.90626907	28.8311615
0.0078125	D7	2	31.53972435	24.53078461	35.25731659	26.96889877	28.80437088
0.0078125	D7	3	32.27333069	24.60040092	35.69322968	26.8271656	28.8434906
0.00390625	D8	1	33.49363708	25.93840218	35.90666199	28.09043694	30.27689362
0.00390625	D8	2	33.57139587	26.02339172	35.46677017	28.16400909	30.42121696
0.00390625	D8	3	33.16727066			28.18859482	30.39250374
0.001953125	D9	1	34.13074112	26.91260338	36.45914841	29.48817635	31.58986855
0.001953125	D9	2	34.25518036	27.09504128		29.19746971	31.36152458
0.001953125	D9	3	34.712677			29.34388924	31.3600502
0.000976563	D10	1	35.25664902	28.10293007		30.88308144	33.05620575
0.000976563	D10	2	36.15566254	28.14599419		30.710392	33.07247543
0.000976563	D10	3	35.2984581	28.16789818		31.17054367	32.99866867
