# Supplementary material for: Plant-mediated rifampicin treatment of Bemisia tabaci disrupts but does not eliminate endosymbionts
Source: Sci Rep. 2022 Dec 1;12:20766. doi: 10.1038/s41598-022-24788-0 (PMC9715664; doi:10.1038/s41598-022-24788-0)
Supplement: Supplementary file 3 — Supplementary Information 3. [file 41598_2022_24788_MOESM3_ESM.csv]

ID	Group	Actin	COX1	Arsenophonus	Portiera	Rickettsia
1-A11	ANT-F	25.01763535	18.51108932	32.91072845	33.00401688	32.39200974
1-A7	ANT-F	24.96867943	19.31879044	33.44026566	33.00922394	31.09195518
1-A9	ANT-F	25.10367966	18.81017113	40	30.55554962	30.71310234
1-B11	ANT-F	25.11426735	18.48416328	33.2082634	28.98130417	30.03460503
1-B7	ANT-F	24.86665726	18.64661026	33.34213638	26.91138649	33.67364502
1-B9	ANT-F	25.07618713	18.21282387	40	30.1923008	31.64318848
1-C11	ANT-F	23.28271866	18.00211716	36.9817543	33.83246231	31.85838318
1-C7	ANT-F	25.67412758	19.60504532	40	27.33672905	32.84090805
1-C9	ANT-F	24.75607872	18.55553818	35.12733459	22.40989113	29.9193306
1-D11	ANT-F	26.2068615	19.29396629	40	40	32.61284256
1-D7	ANT-F	24.89846611	18.75033951	33.74739456	29.02103996	31.51555634
1-D9	ANT-F	25.40925217	18.83412361	40	31.91319275	31.42489052
1-E11	ANT-F	28.4077549	18.29220009	40	27.38147926	32.95815277
1-E7	ANT-F	25.28658295	18.50234985	40	29.59300995	31.20106888
1-E9	ANT-F	25.22641754	18.63939476	34.95385361	26.76834488	30.96065712
1-F11	ANT-F	25.3492794	22.16723251	35.00672913	28.64495087	23.94054985
1-F7	ANT-F	24.57614136	18.41804886	32.50947952	28.05075455	31.37804031
1-F9	ANT-F	27.24976158	20.44581795	40	32.26948166	32.84098053
1-G11	ANT-F	27.66451645	20.2991333	40	26.53138351	35.02508163
1-G7	ANT-F	25.05083275	18.05340958	40	28.92142105	30.13973236
1-G9	ANT-F	25.59622765	18.80278969	40	30.01906586	31.22284889
1-H11	ANT-F	25.25068665	18.75699043	35.81742477	25.14666176	31.81077957
1-H7	ANT-F	24.98592567	19.18477249	40	28.70771599	31.69322014
1-H9	ANT-F	24.36279106	18.56697655	33.60680771	31.57727432	31.51092911
2-A11	ANT-F	25.81822968	19.40555	35.35813522	31.35344124	31.18381882
2-A7	ANT-F	24.83299637	18.42630577	40	24.77421188	33.01651001
2-A9	ANT-F	25.50145721	18.79586601	40	28.75351334	34.01280594
2-B11	ANT-F	26.42817116	19.5450592	40	40	33.20437622
2-B7	ANT-F	25.33588219	17.89284325	33.35253906	26.61956596	33.19224548
2-B9	ANT-F	26.01241684	19.37902641	34.31522751	29.45492172	32.24273682
2-C11	ANT-F	24.99196815	18.56465149	35.35069656	24.36728859	31.24686813
2-C7	ANT-F	24.80918884	18.40942955	32.19734573	31.17379189	21.9851265
2-C9	ANT-F	25.14047241	18.77580643	32.34853363	28.58840942	30.61160278
2-D11	ANT-F	25.5211277	19.07310486	40	27.16264153	32.70227432
2-D7	ANT-F	24.92218971	18.75602722	32.69071198	25.67300606	32.15947342
2-D9	ANT-F	24.9713459	17.96614075	40	24.36079407	28.79079247
2-E11	ANT-F	24.95891953	18.58361244	32.70932007	26.04987335	31.18291855
2-E7	ANT-F	25.60816383	19.11933327	34.05862045	31.48770714	32.34999084
2-E9	ANT-F	25.41021729	18.80749321	32.83611679	29.4402256	29.53204346
2-F11	ANT-F	25.11455345	18.51636124	40	32.34826279	28.18750381
2-F7	ANT-F	25.61487579	18.9456749	32.56218719	26.85569572	31.64608192
2-F9	ANT-F	24.72764778	18.09593773	34.42148209	27.55893517	32.28563309
2-G11	ANT-F	25.32374382	18.88580132	33.50295639	29.35532379	27.18688393
2-G7	ANT-F	26.10144424	19.21424866	34.02696991	29.98644638	32.73410416
2-G9	ANT-F	24.25138092	17.80337715	32.83463287	26.52116776	32.29618073
2-H11	ANT-F	24.55711746	18.32638741	33.26419067	27.08294106	25.14439011
2-H7	ANT-F	25.79628181	19.59275246	34.28211975	34.41308594	32.73148727
2-H9	ANT-F	26.80366516	19.87882233	40	31.72255707	32.40227509
1-A1	ANT-M	26.47302818	19.66147804	40	27.12945557	32.30015945
1-A3	ANT-M	26.18846512	20.10976028	34.47585678	26.61978531	31.59452057
1-A5	ANT-M	27.08696556	19.74512672	40	26.3337326	31.955019
1-B1	ANT-M	26.81266785	20.49746895	40	27.42736053	32.85998917
1-B3	ANT-M	26.69573784	19.93779564	40	28.06716728	32.64381027
1-B5	ANT-M	27.35915756	19.39519501	40	24.6083107	32.27032089
1-C1	ANT-M	27.06725883	20.1873455	35.61025238	24.28681946	31.49965858
1-C3	ANT-M	26.20329857	19.19320107	40	23.46248817	32.84154129
1-C5	ANT-M	26.56205177	20.22887993	40	29.87248802	31.52104378
1-D1	ANT-M	26.31523323	19.4070549	35.5785675	27.30350304	29.18134308
1-D3	ANT-M	26.12592506	19.69448662	40	26.52002907	30.25156021
1-D5	ANT-M	26.4404583	20.04266739	32.13361359	25.48875618	32.44517136
1-E1	ANT-M	26.76543236	20.18122673	36.19753647	25.48521233	32.34549332
1-E3	ANT-M	26.72736359	19.7102623	40	31.64502907	32.13434982
1-E5	ANT-M	27.5113945	20.55134392	40	25.66398811	32.40185547
1-F1	ANT-M	25.98117828	20.11921692	40	24.09079361	32.73992538
1-F3	ANT-M	26.9552784	20.13685417	40	33.91936111	31.62108612
1-F5	ANT-M	27.31913185	19.98514938	40	27.32238197	24.04549026
1-G1	ANT-M	26.45044708	20.05893707	40	29.41494751	31.7359333
1-G3	ANT-M	25.67308807	19.23176384	40	24.88656044	32.60157013
1-G5	ANT-M	25.93416595	19.25325012	32.59212494	26.22558022	28.18472672
1-H1	ANT-M	26.9346447	20.09767914	34.15258026	27.53461838	32.79939651
1-H3	ANT-M	26.34266663	19.84030342	40	25.54329872	31.67590332
1-H5	ANT-M	26.54148483	20.3001461	36.85609818	26.26669121	23.91199493
2-A1	ANT-M	26.70391273	20.70303917	40	27.92085648	33.23412704
2-A3	ANT-M	26.55341148	20.19148064	34.58830261	32.58289719	33.84306335
2-A5	ANT-M	27.16064644	20.41042709	35.16492081	31.19647789	31.85857773
2-B1	ANT-M	26.80033112	19.82634544	40	29.57139015	32.33053589
2-B3	ANT-M	27.61373138	20.54157448	32.28779602	26.54148674	32.48478317
2-B5	ANT-M	26.39104271	19.53856087	40	22.83081245	34.04675293
2-C1	ANT-M	26.43872261	20.31411362	40	28.64886093	33.25896072
2-C3	ANT-M	26.14981651	19.89453888	32.4560318	28.2244072	31.74977303
2-C5	ANT-M	26.36410904	20.34195328	40	28.12332916	32.72488403
2-D1	ANT-M	26.4624939	19.77211761	40	30.42804337	40
2-D3	ANT-M	26.76290321	19.40247345	33.46632004	28.17517471	30.82959747
2-D5	ANT-M	26.85388756	19.60019493	40	26.11526299	31.56760406
2-E1	ANT-M	25.72159958	19.52428055	35.12937546	25.96195221	22.46259499
2-E3	ANT-M	25.87672043	19.69526291	40	26.33958435	31.96138954
2-E5	ANT-M	26.50658989	19.73059082	40	23.34323311	32.61581802
2-F1	ANT-M	27.80922318	20.28641129	40	25.99222565	33.48465347
2-F3	ANT-M	26.48393822	19.89734077	34.86870193	26.67547989	32.19244385
2-F5	ANT-M	26.85165596	19.92333984	40	26.40561676	33.37092972
2-G1	ANT-M	28.02290535	20.3867054	40	32.52963257	24.91847038
2-G3	ANT-M	26.73558426	19.95457077	40	30.18766022	31.86205673
2-G5	ANT-M	26.11059761	19.15958977	34.99081421	23.77365494	24.75261497
2-H1	ANT-M	26.34616852	19.8146286	40	25.08302498	31.80318832
2-H3	ANT-M	27.06760025	20.22088242	40	31.78814888	31.69449043
2-H5	ANT-M	26.38101196	19.60979271	34.80638885	27.26565552	27.80079842
1-A10	CNT-F	27.00976372	17.79577065	28.39490509	20.36233711	21.5394268
1-A8	CNT-F	24.69903946	17.52556992	27.30517197	19.54241371	20.8384285
1-B10	CNT-F	24.782444	17.62890625	26.19373703	19.43928909	20.97393036
1-B8	CNT-F	24.93202019	17.88220787	28.81178856	20.18034554	21.36802101
1-C10	CNT-F	24.80060768	17.63836479	27.18937302	19.9673233	20.9991703
1-C8	CNT-F	24.15393257	17.72122574	26.45789337	20.32989693	20.97916031
1-D10	CNT-F	24.58132553	17.64121628	27.81415749	19.76569557	21.28095055
1-D8	CNT-F	25.75821686	18.36491394	40	20.72707367	21.60286331
1-E10	CNT-F	23.95866013	17.11085129	26.60268593	20.12900734	20.75296021
1-E8	CNT-F	25.08652496	17.98182487	40	19.83354759	21.07244873
1-F10	CNT-F	28.43837929	20.02117348	27.41181183	21.45526123	22.03410721
1-F8	CNT-F	24.17157364	17.28438377	26.54331398	19.73352051	20.69466782
1-G10	CNT-F	25.08320808	17.50885582	40	20.29192352	21.17189026
1-G8	CNT-F	25.98634529	17.63406372	40	19.89848518	21.34305382
1-H10	CNT-F	24.82373619	18.1335144	27.07363129	19.99998283	20.94250679
1-H8	CNT-F	24.84520721	17.83683968	26.55664825	19.49549103	20.86196518
2-A8	CNT-F	24.67460251	17.71496582	29.22878265	20.10978317	20.96458435
2-B8	CNT-F	25.07619095	17.96465492	40	19.8031044	20.84188652
2-C8	CNT-F	23.98704338	17.61209869	26.89414024	19.72639465	20.75111771
2-D8	CNT-F	24.82751083	17.75662994	40	19.48213005	21.02578354
2-E8	CNT-F	24.28179169	17.22027969	32.15895844	19.26826096	20.81682205
2-F8	CNT-F	23.93060875	17.05352211	27.55291557	19.10263062	20.30093956
2-G8	CNT-F	25.57881546	17.94363403	40	19.95991898	20.92507362
2-H8	CNT-F	24.79989433	18.390028	26.21792793	19.99323845	21.31653404
1-A12	CNT-M	26.61538124	19.29231834	40	23.70252991	22.17370796
1-B12	CNT-M	25.93388557	19.33504295	40	23.17576027	21.77491379
1-C12	CNT-M	25.56857109	18.68350029	30.51916122	24.27652359	21.74571037
1-D12	CNT-M	24.89392471	18.37877655	40	22.18804359	21.05446815
2-A10	CNT-M	25.49164772	19.072855	40	22.00697899	21.90772438
2-A12	CNT-M	26.78106308	18.83503723	28.3097496	23.2639122	21.80652618
2-B10	CNT-M	25.45131111	18.555233	40	22.58744431	21.52336121
2-B12	CNT-M	26.8929863	19.5468502	40	24.17313385	22.29159546
2-C10	CNT-M	26.67439079	19.3353653	29.76633453	25.25433731	22.50341606
2-C12	CNT-M	24.12908554	17.33963394	40	19.40994263	20.35416222
2-D10	CNT-M	26.6113739	20.15694427	40	25.82164955	22.94560432
2-D12	CNT-M	26.26594162	19.48081779	40	23.66872978	22.01644897
2-E10	CNT-M	24.82461739	18.14665604	40	22.13921547	21.23361588
2-F10	CNT-M	25.49499512	18.26765251	28.42671394	22.50531387	21.38173676
2-G10	CNT-M	28.58312225	20.50315285	40	25.22779465	22.49764061
2-H10	CNT-M	26.03308105	18.8072834	28.36862946	21.83212662	20.76328468
1-A2	COL-F	24.11913872	17.39572906	26.73451233	19.51532745	20.77008629
1-A4	COL-F	24.86775208	18.10041428	40	21.77399826	21.78878403
1-B2	COL-F	23.76816559	17.26323318	26.12025452	19.29999924	20.48026848
1-B4	COL-F	26.13471222	18.97596169	28.83308601	21.23839569	21.84363747
1-C2	COL-F	23.89995003	17.04576302	27.29631042	19.69902039	20.52909279
1-C4	COL-F	25.23220444	17.80255318	27.20232201	20.62394714	20.85216331
1-D2	COL-F	24.32839966	17.33671761	40	18.45189095	20.76504707
1-D4	COL-F	24.20824814	17.41426659	40	19.52608871	20.51187897
1-E2	COL-F	23.77170753	17.31392097	40	19.75449562	20.18617439
1-E4	COL-F	24.838274	17.93366241	27.24735832	19.43680954	20.3589859
1-F2	COL-F	23.43612289	17.31534386	26.87672806	19.27289009	20.36211014
1-F4	COL-F	24.7557869	17.40900612	27.1880722	20.02217484	20.91625404
1-G2	COL-F	24.47784424	17.70251083	26.44282722	20.10476685	20.34630013
1-G4	COL-F	24.68183899	17.70761871	26.44354439	19.49082565	20.5202961
1-H2	COL-F	23.96466446	17.52103424	26.58283043	20.32042122	20.5170536
1-H4	COL-F	23.94805527	17.52431297	40	19.8272171	20.58813858
2-A2	COL-F	30.17258263	21.83998108	40	40	25.62910461
2-B2	COL-F	25.35767937	17.26223564	26.66802216	20.51745033	21.30006599
2-C2	COL-F	25.46448898	17.81623268	26.30650902	19.40920639	20.97997665
2-D2	COL-F	23.88417816	16.90662003	40	18.80680466	19.83211517
2-E2	COL-F	24.4119091	17.4012146	25.78959465	19.51824379	20.65653229
2-F2	COL-F	24.70392609	17.4853344	26.57874298	20.74732208	21.5239563
2-G2	COL-F	25.13178825	17.31930542	27.20610809	20.78491974	21.40930748
2-H2	COL-F	24.70880699	18.07703209	40	20.20109177	21.58405304
1-A6	COL-M	25.74112511	18.77246857	28.88075256	24.38742638	21.77682304
1-B6	COL-M	25.69897842	18.69990921	40	24.86888313	22.24834824
1-C6	COL-M	26.86443329	19.21235657	32.05414963	23.53923798	22.16249466
1-D6	COL-M	25.37535477	19.1219368	40	24.83641052	21.74291611
1-E6	COL-M	25.97067261	19.012043	40	22.45493698	21.08353043
1-F6	COL-M	25.69363976	18.98791122	29.72014046	23.45207787	21.84570694
1-G6	COL-M	25.97356796	18.74421883	31.13481903	24.49861526	21.92006111
1-H6	COL-M	25.93564796	18.95659637	40	24.61574936	21.69727325
2-A4	COL-M	26.28713608	19.46695328	40	24.53239441	22.63385201
2-A6	COL-M	27.36571693	19.51087952	40	24.97893143	22.33701897
2-B4	COL-M	24.54834366	18.48210526	40	22.82162666	21.82963753
2-B6	COL-M	25.58477211	18.7101059	28.65299797	22.82036781	21.8720417
2-C4	COL-M	26.45853615	19.31296158	40	24.55762291	21.86447906
2-C6	COL-M	26.96048927	19.2202816	30.59390831	26.13674736	21.60721588
2-D4	COL-M	25.93903351	18.42058945	30.32130623	24.48636055	22.19403839
2-D6	COL-M	26.86698723	19.00258446	29.94113159	25.03041267	22.17487335
2-E4	COL-M	27.75143051	20.16400528	30.37310791	24.64574051	22.09647179
2-E6	COL-M	26.85810471	19.52742004	40	24.19645119	22.10749054
2-F4	COL-M	26.21799469	19.11688614	40	23.23730469	21.44220924
2-F6	COL-M	26.42840958	19.23181915	40	24.04784203	21.92382431
2-G4	COL-M	26.37545013	19.33403206	30.48863411	24.8452301	22.19639397
2-G6	COL-M	27.48391724	19.97914696	28.87813568	26.26686668	22.03022957
2-H4	COL-M	25.8840332	19.72866249	30.03244591	22.49304771	21.76508141
2-H6	COL-M	25.95243263	19.0233326	40	24.59269333	21.91730118
1-H12	NC	40	40	40	40	40
2-H12	NC	40	40	40	40	40
1-E12	PC-D1	28.82586861	21.20264244	40	23.59461212	24.51320267
2-E12	PC-D1	28.87352943	21.27530479	40	23.62765121	24.5372467
1-F12	PC-D2	32.81236267	24.71442604	40	26.99673653	28.10102463
2-F12	PC-D2	32.87963486	24.50803375	40	26.79976654	27.84101868
1-G12	PC-D3	36.38168716	27.92773247	40	30.39474487	31.90267563
2-G12	PC-D3	40	27.73470116	40	30.49175262	31.13681602
